# Supplementary material for: Development of a Repertoire and a Food Frequency Questionnaire for Estimating Dietary Fiber Intake Considering Prebiotics: Input from the FiberTAG Project
Source: Nutrients. 2020 Sep 15;12(9):2824. doi: 10.3390/nu12092824 (PMC7551723; doi:10.3390/nu12092824)
Supplement: Supplementary file 1 [file nutrients-12-02824-s001.zip]

Archive with 3 entries (2 files):
- supplementary-2/
- supplementary-2/Neyrinck Nutrient Table S2.xlsx
- supplementary-2/supplementary.pdf
