# Supplementary material for: Development of a Repertoire and a Food Frequency Questionnaire for Estimating Dietary Fiber Intake Considering Prebiotics: Input from the FiberTAG Project
Source: Nutrients. 2020 Sep 15;12(9):2824. doi: 10.3390/nu12092824 (PMC7551723; doi:10.3390/nu12092824)
Supplement: Supplementary file 1 [file nutrients-12-02824-s001.zip › supplementary-2/Neyrinck Nutrient Table S2.xlsx]

## Sheet: FiberTAG repertoire
Table S2. FiberTAG repertoire: Dietary fiber content in food products
Category	Sub-category	Name	Latin name	Cooking/preparation	Total dietary fiber1		Soluble dietary fiber2		Insoluble dietary fiber2		Inulin-type fructan3		Fructo-oligosaccharides4		Galacto-oligosaccharides5
					range	median	range	median	range	median	range	median	range	median	median
Cereals products	Biscuits	Biscuit, chocolate chip				1.8		-		-		1.82		nd	nd
Cereals products	Biscuits	Biscuit, cream filled, chocolate coating				2.9		-		-		0.96		nd	nd
Cereals products	Biscuits	Biscuit, savoury, plain				3.33		2.45		0.88		0.77		nd	nd
Cereals products	Biscuits	Biscuit, shortbread				1.3		-		-		1.25		nd	nd
Cereals products	Biscuits	Biscuit, sweet, plain				1.3		-		-		1		nd	nd
Cereals products	Biscuits	Pretzels				2.8		-		-		1.4		0.48	nd
Cereals products	Breads	Bagel, plain		Frozen		2.46		1.17		1.29		-		-	-
Cereals products	Breads	Bread rolls				3.03		1.68		1.35		-		-	-
Cereals products	Breads	Crispbread				14.6		4.6		10		-		-	-
Cereals products	Breads	Hamburger				1.99		0.56		1.44		-		-	-
Cereals products	Breads	Pumpernickel			[6,2 - 9,32]	7.76		3.07		6.26		1.42		nd	0.27
Cereals products	Breads	Rusk (Crackers)			[3,5 - 3,7]	3.6	[1,7 - 2]	1.85	[1,5 - 2]	1.75		-		-	-
Cereals products	Breads	Rye and wheat, bread			[4,6 - 6,07]	5.335	[2,3 - 2,43]	2.365	[2,3 - 3,63]	2.965		-		-	-
Cereals products	Breads	Rye, bread			[3,07 - 6,46]	4.1	[1,09 - 2,89]	1.99	[1,98 - 3,57]	2.775		1.05		nd
Cereals products	Breads	Rye, bread, seedless				4.46		1.62		2.84	[0,96 - 1,05]	1.005		nd	0.24
Cereals products	Breads	Rye, wholemeal, bread				8.12		2.81		5.3		-		0.7	-
Cereals products	Breads	Spelt, bread (100% spelt flour)				6.6		-		-		0.2		nd	tr
Cereals products	Breads	Tortilla, corn			[5,5 - 6,3]	5.9		1.11		4.39		-		-	-
Cereals products	Breads	Tortilla, wheat			[2,37 - 3,3]	2.835		1.51		0.85		-		-	-
Cereals products	Breads	Wheat, bread, shredded (Graham)				8.37		1.99		6.38		-		-	-
Cereals products	Breads	Wheat, multigrain, bread				7.4		-		-		0.56		nd	0.38
Cereals products	Breads	Wheat, white firm bread			[2,66 - 3,38]	3.245	[1,26 - 1,44]	1.3	[1,36 - 2,13]	1.75		0.68		0.11	0.2
Cereals products	Breads	Wheat, white, soft bread				1.54		1.02		0.53		-		-	-
Cereals products	Breads	Wholewheat, firm bread			[6,19 - 7,41]	6.505	[1,51 - 1,56]	1.55	[4,63 - 5,86]	5.21		0.69		nd	0.59
Cereals products	Breads	Wholewheat, soft, bread				6.01		1.26		4.76		-		-	-
Cereals products	Cereals	Barley, pearl	Hordeum vulgare L.			4.63		1.94		2.69		2.7		-	-
Cereals products	Cereals	Barley, wholegrain	Hordeum vulgare L.	Without husk		9.8		1.7		8.1		-	[nd - 0,8]	0.485	-
Cereals products	Cereals	Buckwheat, shucked grain	Fagopyrum esculentum Moench		[3,5 - 3,7]	3.6		1.6		2.1		-		-	-
Cereals products	Cereals	Corn, whole grain	Zea mays L.		[2,87 - 9,71]	5.775	[0,13 - 1,15]	0.25	[2,63 - 8,56]	4.12		nd		nd	nd
Cereals products	Cereals	Millet, shucked grain	Panicum miliaceum L.			3.8		1.4		2.4		-		-	-
Cereals products	Cereals	Quinoa	Chenopodium quinoa Willd.		[6,64 - 6,9]	6.77		1.26		5.38		0.14		nd	nd
Cereals products	Cereals	Rye, whole grain	Secale cereale L.		[13,2 - 13,6]	13.4		4.7		8.45		4.8	[nd - 0,38]	0.38	-
Cereals products	Cereals	semolina			[3,9 - 7,12]	5.51		2.17		4.95		0.73		nd	nd
Cereals products	Cereals	Sorghum	Sorghum bicolor L. Moench		[3,7 - 6,7]	5.2		1.77		2.04		-		-	-
Cereals products	Cereals	Spelt, whole grain		Unripe	[8,8 - 12,2]	10.5		3.4		5.4		-		-	-
Cereals products	Cereals	Wheat	Triticum vulgare Vill.			13.3		2.89		10		2.2	[nd - 0,13]	0.13	-
Cereals products	Cereals	Wheat, germs			[13,2 - 17,7]	15.45		4.1		13.6		-		0.42	-
Cereals products	Cereals breakfast	Buckwheat, groats				3.22		1.39		1.83		-		-	-
Cereals products	Cereals breakfast	Cereal, corn flakes			[4 - 4,2]	4.1		1.2		2.8		1.07		nd	tr
Cereals products	Cereals breakfast	Cereal, Muesli				10.9		-		-		1.26		nd	0.34
Cereals products	Cereals breakfast	Muesli bar, with dried fruits				5.6		-		-		2.53		nd	nd
Cereals products	Cereals breakfast	Oatmeal	Avena sativa	Cooked	[1,65 - 2]	1.825		0.42		1.23		-		-	-
Cereals products	Cereals breakfast	Oatmeal	Avena sativa		[10 - 10,8]	10.4	[4,17 - 4,95]	4.56	[5,08 - 6,65]	5.865	[0,32 - 0,4]	0.36	[nd - 0,03]	0.03	0.34
Cereals products	Flours	Corn meal, yellow		Degermed	[1,9 - 3,94]	2.92		0.62		3.32		-		-	-
Cereals products	Flours	Corn, flour			[7,3 - 9,42]	8.36		2.11		7.31		-		-	-
Cereals products	Flours	Cornstarch			[0,9 - 1,08]	0.99		1		0.08		-		-	-
Cereals products	Flours	Rye, flour				14.6		-		-		-		-	-
Cereals products	Flours	Rye, flour, Type 1150				8		3.1		4.9		-		-	-
Cereals products	Flours	Rye, flour, Type 1370 (T130)				9		3.3		5.7		-		-	-
Cereals products	Flours	Rye, flour, Type 1800			[13,4 - 14,1]	13.75		4.49		8.91		-		-	-
Cereals products	Flours	Rye, flour, Type 815 (T70)				6.5		2.6		3.9		-		-	-
Cereals products	Flours	Rye, flour, Type 997 (T85)				8.62		4.01		4.61		-		-	-
Cereals products	Flours	Spelt grain, flour wholemeal				8.38		1.09		7.29		-		-	-
Cereals products	Flours	Wheat bran				45.1		5.55		39.5		-	[0,35 - 2,5]	1.425	-
Cereals products	Flours	Wheat, flour, Type 1050 (T80)				5.22		2.11		3.11		-		-	-
Cereals products	Flours	Wheat, flour, Type 1700				11.7		3.49		7.81		-		-	-
Cereals products	Flours	Wheat, flour, Type 405 (T40)			[3 - 4]	3.5		1.7		2.3		-		-	-
Cereals products	Flours	Wheat, flour, Type 550 (T55)			[3 - 4,28]	3.04	[1,54 - 1,83]	1.685	[1,5 - 2,27]	1.885		-		2.4	-
Cereals products	Pasta	Pasta, gnocchi				-		-		-		0.6		nd	nd
Cereals products	Pasta	Pasta, made with eggs				3.38		2.4		0.98		-		-	-
Cereals products	Pasta	Pasta, wheat				7.9		-		-		0.34		nd	nd
Cereals products	Pasta	Spaghetti		Cooked	[1,8 - 2,06]	1.93		0.54		1.33		-		-	-
Cereals products	Rice	Noodles, rice stick				1.6		-		-		nd		tr	nd
Cereals products	Rice	Rice cakes, plain				-		-		-		0.78		nd	nd
Cereals products	Rice	Rice, polished	Oryza sativa L.	Cooked		0.34		nd		0.34				-
Cereals products	Rice	Rice, polished	Oryza sativa L.		[1,39 - 1,4]	1.395		0.87		0.52		nd		nd	nd
Cereals products	Rice	Rice, unpolished	Oryza sativa L.	Cooked	[3,33 - 3,6]	3.465		0.44		2.89		tr		nd	nd
Cereals products	Rice	Rice, unpolished	Oryza sativa L.			2.21		1.3		0.91		-		nd	-
Chocolate products	Chocolate	Chocolat (dark 45%)				7		-		-		-		-	-
Chocolate products	Chocolate	Chocolat (dark 85%)				10.9		-		-		9.4		-	-
Chocolate products	Chocolate	Chocolat (milk)				2.46		-		-		-		-	-
Chocolate products	Chocolate	Chocolat (white)				1		-		-		-		-	-
Fruits	Dried fruits	Date	Phoenix dactylifera L.	Dry	[8 - 8,7]	8.35		1.2		7.5		-		-	-
Fruits	Dried fruits	Fig	Ficus carica L.	Dry	[9,8 - 12,9]	11.35		1.9		11		-		-	-
Fruits	Dried fruits	Grape dried (Raisin, sultana)	Vitis vinifera L.	Dry	[3,6 - 5,2]	4.4		1.2		4		-		-	-
Fruits	Dried fruits	Prunes	Prunus domestica L.	Dry	[5 - 8,13]	7.2	[2,1 - 4,5]	3.3	[2,9 - 3,63]	3.265		-		-	-
Fruits	Dried fruits	Sweet chestnut (Spanich chestnut)	Castanea sativa			23		4.1		19.1				-
Fruits	Fruits	Apple	Malus sylvestris Mill.	With peel	[1,9 - 2,21]	2.06	[0,42 - 0,67]	0.48	[1,54 - 1,68]	1.54		tr	[nd - 0,01]	0.01	nd
Fruits	Fruits	Apple	Malus sylvestris Mill.	Without peel	[1,3 - 1,39]	1.345		0.53		1.39		tr		nd	nd
Fruits	Fruits	Apricot	Prunus armenica L.		[1,53 - 2]	1.765		0.71		0.83		-		-	-
Fruits	Fruits	Avocado	Persea gratissima Gaertn.		[5,53 - 6,72]	6.515	[1,25 - 2,52]	2.03	[3,51 - 5,48]	3.81		nd		nd	nd
Fruits	Fruits	Banana	Musa sapientum		[1,7 - 1,81]	1.79	[0,58 - 0,62]	0.6	[1,2 - 1,21]	1.205	[0,3 - 1,4]	0.7	[nd - 0,5]	0.32	nd
Fruits	Fruits	Blackberry	Rubus fruticosus L.		[3,16 - 5,3]	4.23		0.96		2.2		nd	[tr - 0,02]	0.02	nd
Fruits	Fruits	Blackcurrant	Ribes nigrum L.			6.78		0.38		6.4		-		-	-
Fruits	Fruits	Blueberry (Huckleberry,Bilberry)	Vaccinium myrtillus L.			4.9		1.4		3.5		nd	[nd - 0,44]	0.44	nd
Fruits	Fruits	Cherry (Morello)				1.04		0.57		0.47		-		-	-
Fruits	Fruits	Cherry sweet	Prunus avium L.		[1,3 - 2,1]	1.7		0.5		0.81		-		-	-
Fruits	Fruits	Feijoa	Acca sellowiana		[6,4 - 6,47]	6.435		1.08		5.39		-		-	-
Fruits	Fruits	Fig	Ficus carica L.		[2,01 - 2,9]	2.455		0.63		1.39		-		-	-
Fruits	Fruits	Gooseberry (Red currant)	Ribes uva-crispa		[3,5 - 4,3]	3.9		0.5		3		-		0.01	-
Fruits	Fruits	Grape	Vitis vinifera L.		[0,6 - 1,89]	1.35	[0,21 - 0,38]	0.24	[0,36 - 1,51]	1.29		tr	[nd - 0,02]	0.015	nd
Fruits	Fruits	Grapefruit	Citrus paradisi MACF., Citrus decumana L.		[0,89 - 1,8]	1.6	[0,54 - 0,58]	0.56	[0,32 - 1,06]	0.69		0.23		nd	nd
Fruits	Fruits	Greengage	Prunus insititia L.			2.25		1.38		0.87		-		-	-
Fruits	Fruits	Guava	Psidium guajava	Ripe	[5,2 - 12,72]	5.4		1.54		11.81		-		-	-
Fruits	Fruits	Kiwi	Actinidia chinensis Planch.		[2,12 - 3]	2.56		0.59		1.53		nd		nd	nd
Fruits	Fruits	Loquat	Eriobityra japonica (Thunb.) L.		[1,7 - 2,06]	1.88		0.49		1.58		-		-	-
Fruits	Fruits	Lychee	Litchi chinensis			1.3		-		-		nd		nd	nd
Fruits	Fruits	Mandarin	Citrus nobilis loureiro		[1,7 - 1,8]	1.75		0.67		1.03		nd		-	-
Fruits	Fruits	Mango	Magnifera indica L.		[1,6 - 1,76]	1.7	[0,63 - 0,69]	0.66	[1,07 - 1,08]	1.075		nd		nd	nd
Fruits	Fruits	Melon	Cucumis melo		[0,7 - 0,73]	0.715		0.19		0.54	[0,16 - 0,185]	0.1725		nd	nd
Fruits	Fruits	Melon, honeydew	Cucumis melo L. (Inodorus Group)			0.8		-		-		0.21		nd	nd
Fruits	Fruits	Mountain cranberry (Red bilberry)	Vaccinium vitis idaea L.			2.89		1.06		1.83		-		-	-
Fruits	Fruits	Nectarine	Prunus persica var. nucipersica		[1,5 - 2,04]	1.7	[0,85 - 0,98]	0.915	[0,65 - 1,06]	0.855		0.21		0.59	nd
Fruits	Fruits	Olive, green	Olea europaea	Marinated	[2,36 - 3,3]	2.83		0.25		2.11		-		-	-
Fruits	Fruits	Orange	Citrus aurantium L. Subsp.		[1,6 - 2,35]	1.8	[0,6 - 1,37]	0.985	[0,99 - 1]	0.995		tr	[nd - 0,03]	0.03	nd
Fruits	Fruits	Papaya	Carica papaya L.		[1,7 - 1,9]	1.8		0.79		1.11		-		-	-
Fruits	Fruits	Passion fruit (Granadilla)	Passiflora edulis Sims.		[1,45 - 10,4]	5.925		0.72		0.73		-		-	-
Fruits	Fruits	Peach	Prunus persica L. Stokes	With peel	[1,9 - 2,85]	1.92	[0,78 - 1,31]	1.045	[1,14 - 1,54]	1.34	[tr - 0,4]	0.4	[tr - 0,04]	0.04	nd
Fruits	Fruits	Peach	Prunus persica L. Stokes	Without peel	[1,59 - 2]	1.795	[0,84 - 0,88]	0.86	[0,71 - 1,16]	0.935		-		-	nd
Fruits	Fruits	Pear	Pyrus communis L.	Without peel		2.83		0.46		2.37		nd		nd	nd
Fruits	Fruits	Pear	Pyrus communis L.	With peel	[3 - 3,27]	3.16	[0,61 - 0,92]	0.765	[2,25 - 2,66]	2.455		nd	[nd - 0,01]	0.01	nd
Fruits	Fruits	Persimmon, kakiplum	Diospyros kaki Thunb.			2.53		0.1		2.43		0.33		-	-
Fruits	Fruits	Pineapple	Ananas comosus (L.) Merr.		[0,99 - 1,46]	1.4	[0,04 - 0,15]	0.095	[0,84 - 1,42]	1.13		tr		0.1	nd
Fruits	Fruits	Plantain	Musa x paradisica			2.3		-		-		-		0.04	-
Fruits	Fruits	Plum	Prunus domestica L.		[1,58 - 2,87]	1.6	[0,67 - 1,12]	0.895	[0,91 - 1,76]	1.335		tr		0.02	-
Fruits	Fruits	Plum, yellow	Prunus domestica L.		[1,19 - 1,19]	1.19		0.49		0.7		-		-	-
Fruits	Fruits	Pomegranate	Punica granatum L.		[2,24 - 4]	3.12		0.26		1.98		-		-	-
Fruits	Fruits	Prickly pear	Opuntia ficus-indica		[3,6 - 5]	4.3		0.13		4.87		tr		nd	nd
Fruits	Fruits	Quince	Cydonia vulgaris Persoon		[1,9 - 5,92]	3.91		1.41		4.51		-		-	-
Fruits	Fruits	Rambutan	Nephelium lappaceum L.			0.9		-		-		0.36		tr	nd
Fruits	Fruits	Raspberry	Trubus idaeus L.		[4,68 - 6,5]	5.59		0.98		3.7		tr	[0,02 - 0,3]	0.16	nd
Fruits	Fruits	Rhubarb	Rheum			1.8		-		-		-		nd	-
Fruits	Fruits	Sapodilla	Manilkara zapota L. van Royeri			5.13		0.93		4.2		-		-	-
Fruits	Fruits	Strawberry	Fragaria-Arten		[1,63 - 2,2]	1.915		0.58		1.05		nd		tr	-
Fruits	Fruits	Sweet chestnut (Spanich chestnut)	Castanea sativa		[8,1 - 8,37]	8.235		0.36		8.01		-		-	-
Fruits	Fruits	Tomato	Solanum lycopersicum L.		[1,2 - 1,34]	1.27		0.15		1.19		nd		0.045	nd
Fruits	Fruits	Watermelon	Citrullus lanatus var. lanatus		[0,22 - 0,4]	0.31	[0,02 - 0,13]	0.075	[0,2 - 0,27]	0.235		0.32	[0,02 - 0,2]	0.11	nd
Fruits	Nuts	Almond sweet	Amygdalus communis Bunge		[12,5 - 15,2]	13.5	[0,78 - 11,4]	6.09	[1,2 - 14,4]	7.8		-		-	-
Fruits	Nuts	Brazil nut	Bertholletia excelsa H. B. K.		[6,7 - 7,5]	7.1		1.4		5.3		-		-	-
Fruits	Nuts	Cashew nut	Anacardium occidentale L.		[2,9 - 3,3]	3.1		1.6		1.3		-		-	-
Fruits	Nuts	Hazelnut, cobnut	Corylus avellana L.		[8,22 - 9,7]	8.96		0.42		7.8		-		-	-
Fruits	Nuts	Macadamia nut (Queensland nut)	Macadamia ternifolia F. V. Mue		[8,6 - 15,9]	11.4	[0,08 - 0,21]	0.145	[3,1 - 11]	7.05		-		-	-
Fruits	Nuts	Pecan nut	Carya illinoinensis			9.46		0.36		9.1		-		-	-
Fruits	Nuts	Pine nut			[3,7 - 4,5]	4.1		0.76		3.8		-		-	-
Fruits	Nuts	Pistachio	Pistacia vera L.		[8,8 - 10,6]	9.7		0.31		10.3		-		-	-
Fruits	Nuts	Walnut	Juglans regia L.			6.14		0.84		5.3		-		-	-
Fruits	Nuts	Coconut	Cocos nucifera L.			9		2.1		6.9		-		-	-
Fruits	Seeds	Carob, seed	Ceratonia siliqua	Dry		23.1		4.1		19.1		-		-	-
Fruits	Seeds	Linseed	Linum usitatissimum		[27,3 - 38,6]	32.95		19.9		18.7		-		-	-
Fruits	Seeds	Oriental sesame, seed	Sesamum indicum L.			11.2		3.22		7.96		-		-	-
Fruits	Seeds	Poppy, seed	Papaver somniferum L.		[19,5 - 20,5]	20		2		18.5		-		-	-
Fruits	Seeds	Pumpkin, seed				8.5		1.2		7.3		-		-	-
Fruits	Seeds	Sunflower, seed	Helianthus annuus L.			6.3		2.5		3.8		-		-	-
Vegetables	legumes	Chickpea	Cicer arietinum L.		[10 - 15,5]	12.75		4.41		11		-		-
Vegetables	legumes	Chickpea	Cicer arietinum L.	Cooked and freeze-dried		26.2		1.3		24.9		-		-
Vegetables	legumes	Chickpea	Cicer arietinum L.	Cooked		4.6		-		-		-		tr	1.25
Vegetables	Legumes	Lima bean	Phaseolus Lunatus	Cooked and freeze-dried		20.9		3.7		17.7		-		-	-
Vegetables	Tubers and roots	Black radish	Raphanus sativus var.sativus	Raw		2.3		0.2		2.1		nd		-	-
Vegetables	Tubers and roots	Black radish	Raphanus sativus var.sativus	Steamed		2.5		0.7		1.8		nd		-	-
Vegetables	Tubers and roots	Jerusalem artichoke	Helianthus tuberosus	Raw	[1,6 - 13,6]	7.6		12		1.6	[9,7 - 20]	13.65	[tr - 13,5]	7.35	nd
Vegetables	Tubers and roots	Jerusalem artichoke	Helianthus tuberosus	Steamed		13.4		12.3		1.1		11.7		-	-
Vegetables	Legumes	Bean kidney	Phaseolus vulgaris L.	Cooked and freeze-dried		29.8		0.4		29.4		-		0.01	-
Vegetables	Legumes	Bean kidney	Phaseolus vulgaris L.	Boiled		6.6		-		-		0.54		0.51	1.44
Vegetables	Legumes	Bean, white	Phaseolus vulgaris L.	Dry	[14,8 - 23,2]	19		5.24		18		-		-	-
Vegetables	Legumes	Cowpea	Vigna unguiculata		[10,6 - 20,6]	15.6		-		-		-		-	-
Vegetables	Legumes	Cowpea	Vigna unguiculata	Cooked and freeze-dried		34		4		29.8		-		-	-
Vegetables	Legumes	Haricot bean	Phaseolus vulgaris L.	Boiled		2.4		-		-		0.26		nd	1.09
Vegetables	Legumes	Lentils	Lens escluenta Moench	Dry	[10,7 - 17]	13.85		1.62		15.4		-		-	-
Vegetables	Legumes	Lentils, green	Lens escluenta Moench	Boiled	[4,2 - 5,86]	5.03		0.44		5.42		0.22		nd	0.46
Vegetables	Legumes	Lentils, red	Lens escluenta Moench	Boiled		3.3		-		-		0.14		0.17	0.46
Vegetables	Legumes	Lima bean	Phaseolus Lunatus	Cooked	[5,23 - 7,7]	6.465		1.02		4.21		0.29		0.05	1.34
Vegetables	Legumes	Mungbeans	Vigna radiata (L.) Wilczek	Cooked and freeze-dried		31.7		4.8		26.9		-		-	-
Vegetables	Legumes	Mungbeans	Vigna radiata (L.) Wilczek	Dry	[15,8 - 18,3]	17.05		8.01		7.74		-		-	-
Vegetables	Legumes	Peanut	Arachis hypogaea L.		[10,9 - 24,1]	11.7	[1,03 - 4,2]	1.21	[9,9 - 20]	10.5		-		-	-
Vegetables	Legumes	Peas split	Pisum sativum L.	Cooked		10.65		0.09		10.56		0.73		nd	1.88
Vegetables	Legumes	Peas split	Pisum sativum L.	Dry		16.6		5.1		12		-		0.11	-
Vegetables	Legumes	Peas, green	Pisum sativum L.	Cooked and freeze-dried		29.7		2.1		27.6		-		-	-
Vegetables	Legumes	Peas, green	Pisum sativum L.	Cooked	[3,54 - 5,1]	4.25	[0,94 - 3,99]	2.465	[0,26 - 2,61]	1.435		-		0.01	-
Vegetables	Legumes	Pigeon pea	Cajanus cajan	Cooked and freeze-dried		21.8		2.4		19.4		-		-	-
Vegetables	Legumes	Pigeon pea	Cajanus cajan		[5,1 - 21,8]	13.45		-		-		nd		-	-
Vegetables	Legumes	Soya beans	Glycine max (L.) Merr.			22		11.9		10.1		-		tr	-
Vegetables	Legumes	Soya beans	Glycine max (L.) Merr.	Cooked and freeze-dried		46.9		8		38.9		-		-	-
Vegetables	Legumes	Soya beans	Glycine max (L.) Merr.	Boiled		-		-		-		0.3		tr	0.79
Vegetables	Tubers and roots	Beetroot	Beta vulgaris L. var.		[1,9 - 2,53]	2.215		0.48		2.05		0.4	[nd - 0,33]	0.33	0.14
Vegetables	Tubers and roots	Carrot	Daucus carota L.	Raw	[2,4 - 3,63]	3.14	[0,49 - 1,74]	0.7	[1,89 - 2,7]	2.39	[nd - 0,3]	0.3	[nd - 0,025]	0.025	nd
Vegetables	Tubers and roots	Carrot	Daucus carota L.	Steamed	[2,47 - 3,87]	3.4	[1 - 1,58]	1.17	[1,3 - 2,4]	2.29		0.2		-	-
Vegetables	Tubers and roots	Cassava	Manihot utilissima Pohl		[1,8 - 2,9]	2.35		0.69		2.2		-		-	-
Vegetables	Tubers and roots	Cassava	Manihot utilissima Pohl	Cooked and freeze-dried		4.6		1.4		3.2		-		-	-
Vegetables	Tubers and roots	Celeriac	Apium graveolens var. rapaceum	Raw	[1,8 - 4,23]	2.4	[0,2 - 0,55]	0.375	[2,2 - 3,68]	2.94		nd		-	-
Vegetables	Tubers and roots	Celeriac	Apium graveolens var. rapaceum	Steamed		3.7		1.1		2.6		nd		-	-
Vegetables	Tubers and roots	Chicory root	Cichorium intybus L.		[1,26 - 1,5]	1.38		-		-		16.2	[0,39 - 22,9]	6.5	-
Vegetables	Tubers and roots	Chicory root	Cichorium intybus L.	Roasted		-		-		-		-		0.42	-
Vegetables	Tubers and roots	Ginger root	Zingiber officinale			2		-		-		nd		nd	nd
Vegetables	Tubers and roots	Kohlrabi	Brassica oleracaea var. gongylodes		[1,44 - 3,6]	2.52		0.48		0.96		-		-	-
Vegetables	Tubers and roots	Parsnip	Pastinaca eusativa L.		[2,13 - 5,7]	3.4	[0,62 - 1,4]	1.01	[1,51 - 4,3]	2.905	[nd - 0,3]	0.3		-	-
Vegetables	Tubers and roots	Parsnip	Pastinaca eusativa L.	Steamed		6.2		3.3		2.9		0.1		-	-
Vegetables	Tubers and roots	Potato	Solanum tuberosum L.	raw	[2,07 - 3,3]	2.685		0.92		1.15		nd		nd	nd
Vegetables	Tubers and roots	Potato	Solanum tuberosum L.	Cooked, with peel	[1,6 - 2,05]	1.7	[0,74 - 0,99]	0.865	[0,96 - 1,06]	1.01		-		-	-
Vegetables	Tubers and roots	Potato, chips	Solanum tuberosum L.	Cooked	[2,8 - 4,11]	3.455		0.67		3.44		0.22		nd	nd
Vegetables	Tubers and roots	Radish	Raphanus sativus L.	Raw	[1,6 - 4,3]	2.5	[0,15 - 0,3]	0.225	[2,35 - 4]	3.175		nd		0.01	-
Vegetables	Tubers and roots	Radish	Raphanus sativus L.	Steamed		4.7		1.2		3.5		nd		-	-
Vegetables	Tubers and roots	Salsify	Scorzonera hispanica	Raw	[3,3 - 18,5]	10.9		16.6		1.9		15.6		-	-
Vegetables	Tubers and roots	Salsify	Scorzonera hispanica	Steamed	[3,1 - 18,8]	10.95		16.9		1.9		16.7		-	-
Vegetables	Tubers and roots	Swede, rutabaga	Brassica napobrassica	Raw	[2,4 - 4,4]	3.4		0.6		3.8	[nd - 0,1]	0.1		-	-
Vegetables	Tubers and roots	Swede, rutabaga	Brassica napobrassica	Steamed	[1,8 - 4,4]	3.1		1.9		2.5		0.1		-	-
Vegetables	Tubers and roots	Sweet patato (Kamote)	Ipomoea batatas (L.)	Cooked and freeze-dried		8.1		4.8		3.2		-		-	-
Vegetables	Tubers and roots	Sweet potato (Kamote)	Ipomoea batatas (L.)		[3 - 3,14]	3.07		1.63		1.51		nd	[nd - 0,02]	0.02	nd
Vegetables	Tubers and roots	Taro (coco-yam)	Colocasia escluenta L.		[3,74 - 13,5]	4.1	[1,33 - 3,6]	2.465	[2,41 - 9,5]	5.955		-		nd	-
Vegetables	Tubers and roots	Tuberous parsley	Petroselinum crispum	Raw		4.5		0.7		3.9		0.1		-	-
Vegetables	Tubers and roots	Tuberous parsley	Petroselinum crispum	Steamed		4.6		1.8		2.8		0.1		-	-
Vegetables	Tubers and roots	Tugi	Dioscorea escluenta	Cooked and freeze-dried		10.3		3.6		7		-		-	-
Vegetables	Tubers and roots	Turnip	Brassica rapa subsp. Rapa	Raw	[1,8 - 3,49]	2.9	[0,2 - 0,39]	0.295	[2,6 - 3,1]	2.85	[nd - 0,1]	0.1		nd	nd
Vegetables	Tubers and roots	Turnip	Brassica rapa subsp. Rapa	Steamed		3		1.2		1.8		nd		-	-
Vegetables	Tubers and roots	Ube (yam)	Dioscorea alata	Cooked and freeze-dried		11.8		4.4		7.4		-		-	-
Vegetables	Tubers and roots	Yam	Dioscorea sp.		[4,1 - 5,56]	4.83		2.25		3.31		-		0.02	-
Vegetables	Vegetables	Agave, leaves	Agave americana			6.6		-		-		7.3		4.9	-
Vegetables	Vegetables	Agave, trunks	Agave americana			0.2		-		-		14.3		9.9	-
Vegetables	Vegetables	Artichoke	Cynara scolymus L.	Raw	[4,6 - 16]	10.3		13.3		2.7	[1,2 - 13,1]	6.8	[tr - 1,3]	0.4	nd
Vegetables	Vegetables	Artichoke	Cynara scolymus L.	Steamed		17.2		14.8		2.4		14.6		-	-
Vegetables	Vegetables	Artichoke, hearts	Cynara scolymus L.			-		-		-		11.7		1.2	-
Vegetables	Vegetables	Asparagus	Asparagus officinalis L.	Raw	[1,3 - 2,4]	2.1	[0,4 - 0,7]	0.55	[0,9 - 1,7]	1.3	[nd - 3]	2	[nd - 2,5]	1	nd
Vegetables	Vegetables	Asparagus	Asparagus officinalis L.	Steamed		2.3		0.6		1.7		nd		1.7	-
Vegetables	Vegetables	Aubergine (Eggplant)	Solanum melongena L.		[2,82 - 3]	2.91		1.41		1.41		nd		nd	-
Vegetables	Vegetables	Beans, green	Phaseolus coccineus			1.89		0.88		1.01		nd		nd	nd
Vegetables	Vegetables	Beans, green	Phaseolus coccineus	Cooked		4.31		1.38		2.93		0.26		nd	1.09
Vegetables	Vegetables	Bear's garlic, leaves	Allium ursinum L.			2.18		0.92		1.26		-		-	-
Vegetables	Vegetables	Broccoli	Brassica oleracea L.	Raw	[2,4 - 4,4]	3.25	[0,44 - 1,3]	0.6	[1,7 - 3,8]	3.06		nd		0.79	0.13
Vegetables	Vegetables	Broccoli	Brassica oleracea L.	Steamed	[4,66 - 4,8]	4.73	[1,5 - 1,85]	1.675	[2,81 - 3,3]	3.055		nd		-	-
Vegetables	Vegetables	Brussels sprouts	Brassica oleracaea var.gemmifera	Raw	[4,1 - 5,3]	4.7		0.7		4.6	[0,1 - 0,27]	0.185		0.55	nd
Vegetables	Vegetables	Brussels sprouts	Brassica oleracaea var.gemmifera	Steamed	[3,99 - 6]	4.995	[0,59 - 2,2]	1.395	[3,4 - 3,9]	3.65		0.1		-	-
Vegetables	Vegetables	Butternut	Cucurbita moshata	Raw		3.4		1.4		2		0.1		-	-
Vegetables	Vegetables	Butternut	Cucurbita moshata	Steamed		2.1		0.9		1.2		0.1		-	-
Vegetables	Vegetables	Cabbage, green	Brassica oleracea var. capitata	Raw	[2,24 - 3,2]	2.72		0.46		1.79		-		-	-
Vegetables	Vegetables	Cabbage, savoy	Brassica oleracea L.		[2,4 - 2,57]	2.485		0.31		2.26		nd		0.39	nd
Vegetables	Vegetables	Cabbage, white	Brassica oleracea L.		[2,95 - 4]	3.475		1.33		1.62		nd		-	nd
Vegetables	Vegetables	Capsicum, green	Capsicum annuum Group			1.4		-		-		nd		nd	nd
Vegetables	Vegetables	Capsicum, red	Capsicum annuum Group			1.4		-		-		nd		nd	nd
Vegetables	Vegetables	Cardoon	Cynara cardunculus	Raw	[1,6 - 3,2]	2.4		1.2		2		0.3		-	-
Vegetables	Vegetables	Cardoon	Cynara cardunculus	Steamed		3.1		1.2		1.9		0.3		-	-
Vegetables	Vegetables	Cauliflower	Brassica oleracaea var. botyris	Raw	[1,8 - 3,4]	2.77	[0,3 - 0,49]	0.47	[2,15 - 3,1]	2.43	[nd - 0,1]	0.1		nd	nd
Vegetables	Vegetables	Cauliflower	Brassica oleracaea var. botyris	Steamed	[2,38 - 3,1]	2.74	[0,6 - 0,7]	0.65	[1,68 - 2,6]	2.14		0.1		-	-
Vegetables	Vegetables	Celery	Apium graveolens	Raw	[1,5 - 3,6]	2.55	[0,5 - 0,99]	0.745	[1,57 - 3,1]	2.335		nd		nd	-
Vegetables	Vegetables	Celery	Apium graveolens	Steamed		2.4		1.1		1.3		nd		-	-
Vegetables	Vegetables	Chili, green	Capsicum annuum Group			1.5		-		-		tr		-	-
Vegetables	Vegetables	Chili, red	Capsicum annuum Group			1.5		-		-		nd		0.43	nd
Vegetables	Vegetables	Chives	Allium schoenoprasum			2.5		-		-	[nd - 6,5]	6.5	[nd - 0,11]	0.11	nd
Vegetables	Vegetables	Common mallow, leaves	Malva sylvestris L.			3.47		1.04		2.43		-		-	-
Vegetables	Vegetables	Cress	Lepidium sativum L.		[1,1 - 3,52]	2.31		1.48		2.04		-		-	-
Vegetables	Vegetables	Cucumber	Cucumis sativus	With peel	[0,7 - 1,14]	0.92		0.2		0.94		nd		nd	nd
Vegetables	Vegetables	Dandelion, leaves	Taracacum officin. Weber		[3,02 - 3,5]	3.26		1.28		1.74		-		10.8	-
Vegetables	Vegetables	Dead nettle, leaves	Lamium album L.			3.86		1.5		2.36		-		-	-
Vegetables	Vegetables	Fennel	Foeniculum vulgare	Raw	[2,8 - 3,1]	2.95		0.2		2.6		nd		0.31	0.1
Vegetables	Vegetables	Fennel	Foeniculum vulgare	Steamed		2.5		0.8		1.8		nd		-	-
Vegetables	Vegetables	Fennel, leaves	Foeniculum vulgare			4.19		0.47		3.72		nd		0.17	nd
Vegetables	Vegetables	Garden sorrel, leaves	Rumex acetosa L.		[1,95 - 2,9]	2.425		0.71		1.24		-		-	-
Vegetables	Vegetables	Garlic	Allium sativum			2.1		-		-	[9,8 - 19,1]	16.7	[0,2 - 5]	0.655	nd
Vegetables	Vegetables	Lamb's lettuce	Valerianella olitoria L.			1.52		0.15		1.37		-		-	-
Vegetables	Vegetables	Leek	Allium porrum L.		[2,27 - 3,1]	2.7	[0,52 - 0,7]	0.61	[1,75 - 2,4]	2.075	[0,3 - 7,1]	3	[0,09 - 5,2]	3	-
Vegetables	Vegetables	Leek	Allium porrum L.	Steamed	[1 - 3,7]	2.35		1.6		2.2		0.3		-	-
Vegetables	Vegetables	Lettuce	Lactuca sativa L.		[1,2 - 1,44]	1.32		0.2		1.24		nd	[tr - 0,05]	0.035	nd
Vegetables	Vegetables	Lettuce, iceberg			[0,98 - 1,2]	1.09		0.1		0.88		nd		-	-
Vegetables	Vegetables	Lettuce, raddiccio	Cichorium intybus			0.9		-		-		nd		0.67	0.11
Vegetables	Vegetables	Lettuce, Red Coral	Lactuca sativa L.			0.9		-		-		nd		nd	nd
Vegetables	Vegetables	Lettuce, rocket	Eruca sativa			1.6		-		-		nd		-	-
Vegetables	Vegetables	Mushroom	Campinolius			1		-		-		nd		0.33	nd
Vegetables	Vegetables	Okra	Abelmoschus esculentus			3.2		-		-		nd		0.27	nd
Vegetables	Vegetables	Onion	Allium cepa L.	Raw	[1,7 - 6,5]	1.87	[0,29 - 4,9]	0.71	[1,22 - 1,6]	1.52	[1,1 - 7,5]	4.5	[0,31 - 4,6]	2	0.19
Vegetables	Vegetables	Onion	Allium cepa L.	Steamed		6.5		5.3		1.2		4.3		3	-
Vegetables	Vegetables	Pak Choï (Bok Choy)	Brassica chinensis var. parachinensis			1.9		0.99		0.9		nd		nd	nd
Vegetables	Vegetables	Pepper	Capsicum annuum Group	Raw	[1,52 - 2,1]	1.81	[0,53 - 0,7]	0.615	[0,99 - 1,4]	1.195		0.2		-	-
Vegetables	Vegetables	Pepper	Capsicum annuum Group	Steamed		1.8		0.8		1.1		0.1		-	-
Vegetables	Vegetables	Pumpkin	Cucurbita pepo L.	Raw	[1,1 - 2,16]	1.8	[0,54 - 0,93]	0.735	[1,23 - 1,26]	1.245	[nd - 0,04]	0.04		-	-
Vegetables	Vegetables	Pumpkin	Cucurbita maxima duchesne spp.	Raw		1.9		0.72	[1,1 - 1,38]	1.24	[0,07 - 0,1]	0.085		-	-
Vegetables	Vegetables	Pumpkin	Cucurbita maxima duchesne spp.	Steamed		1.825		0.61	[1,3 - 1,35]	1.325		0.1		-	-
Vegetables	Vegetables	Pumpkin	Cucurbita pepo L.	Steamed		1.7		0.56		1.32	[nd - 0,1]	0.1		-	-
Vegetables	Vegetables	Sauerkraut		Cooked		2.14		0.84		1.3		-		-	-
Vegetables	Vegetables	Shallot	Allium cepa var. aggregatum			2.1		-		-		8.9		0.85	-
Vegetables	Vegetables	Snow pea	Pisum sativum var. saccharatum		[1,8 - 4,25]	3.025		0.26		3.39		nd	[0,06 - 0,64]	0.35	nd
Vegetables	Vegetables	Spaghetti squash	Cucurbita pepo	Raw	[1,1 - 1,8]	1.45		0.3		1.5		0.1		-	-
Vegetables	Vegetables	Spaghetti squash	Cucurbita pepo	Steamed		1.5		0.5		1		0.1		-	-
Vegetables	Vegetables	Spinach	Spinacia oleracaea L.	Boiled	[2,06 - 2,4]	2.23		0.42		1.64		-		-	-
Vegetables	Vegetables	Spinach	Spinacia oleracaea L.		[2,2 - 3,2]	2.58	[0,77 - 1,36]	1.065	[1,22 - 2,43]	1.825		0.14		nd	nd
Vegetables	Vegetables	Squash	Cucurbita maxima duchesne spp.	Raw	[1,5 - 3,8]	2.65		1.8		2	[nd - 0,1]	0.1		nd	nd
Vegetables	Vegetables	Squash	Cucurbita maxima duchesne spp.	Steamed		3.1		1		2.1		0.1		-	-
Vegetables	Vegetables	Stinging nettle, leaves	Urtica diodoca L.		[3,11 - 6,9]	5.005		1.32		1.79		-		-	-
Vegetables	Vegetables	Swiss chard	Beta vulgaris	Raw		2.7		0.8		1.9		nd		-	-
Vegetables	Vegetables	Swiss chard	Beta vulgaris	Steamed		1.7		0.4		1.3		nd		-	-
Vegetables	Vegetables	Watercress	Nasturtium officin R. Br.		[0,5 - 1,47]	0.985		0.66		0.81		-		-	-
Vegetables	Vegetables	Whitlof (Chicory leaves, Endive)	Cichorium intybus	Raw	[1,22 - 4]	2.55	[0,18 - 0,37]	0.2	[0,89 - 1,8]	1.04	[tr - 0,1]	0.1	[nd - 0,17]	0.085	0.08
Vegetables	Vegetables	Whitlof (Chicory leaves, Endive)	Cichorium intybus	Steamed		2.5		0.9		1.7		-		-	-
Vegetables	Vegetables	Zucchini	Cucurbita pepo L. cylindrica	Raw	[1 - 1,4]	1.08	[0,26 - 0,3]	0.28	[0,82 - 1,2]	1.01	[nd - 0,29]	0.29		nd	nd
Vegetables	Vegetables	Zucchini	Cucurbita pepo L. cylindrica	Steamed		1.4		0.4		1		0.1		-	-
Values are g/100g		nd, not detectable; tr, trace
1	sources: Souci-Fachmann-Kraut German database; The Canadian Nutrient File; Mallillin et al. (2008); Li et al. (2002)
2	sources: Souci-Fachmann-Kraut German database; Mallillin et al. (2008); Li et al. (2002)
3	sources: Van Loo et al. (1995); Moshfegh et al (1999); Praznik et al. (2014); Kalala et al. (2017); Biesiekierski et al. (2011); Muir et al. (2007)
4	sources: Van Loo et al. (1995); Moshfegh et al (1999); Biesiekierski et al. (2011); Muir et al. (2009); Campbell et al. (1997)
5	sources: Biesiekierski et al. (2011); Muir et al. (2009)
